# Supplementary material for: Terahertz Emission Spectroscopy of Ultrafast Coupled Spin and Charge Dynamics in Nanometer Ferromagnetic Heterostructures
Source: Nanomaterials (Basel). 2022 Nov 30;12(23):4267. doi: 10.3390/nano12234267 (PMC9741209; doi:10.3390/nano12234267)
Supplement: Supplementary file 1 [file nanomaterials-12-04267-s001.zip]

Archive with 1 entries (1 files):
- nanomaterials-2042119-supplementary.pdf
